# Supplementary material for: Ketoconazole induces reversible antifungal drug tolerance mediated by trisomy of chromosome R in Candida albicans
Source: Front Microbiol. 2024 Jul 30;15:1450557. doi: 10.3389/fmicb.2024.1450557 (PMC11319258; doi:10.3389/fmicb.2024.1450557)
Supplement: Supplementary file 1 [file Data_Sheet_1.ZIP]

Archive with 4 entries (4 files):
- Fig S1.tif
- Fig S2.tif
- Supplementary materials.docx
- Table S1. Strains used in this study.docx
